# Supplementary material for: DNA Methylation of PI3K/AKT Pathway-Related Genes Predicts Outcome in Patients with Pancreatic Cancer: A Comprehensive Bioinformatics-Based Study
Source: Cancers (Basel). 2021 Dec 17;13(24):6354. doi: 10.3390/cancers13246354 (PMC8699150; doi:10.3390/cancers13246354)
Supplement: Supplementary file 1 [file cancers-13-06354-s001.zip]

Archive with 1 entries (1 files):
- cancers-1491085-supplementary.pdf
